# Supplementary material for: An Improved Weighted Partial Least Squares Method Coupled with Near Infrared Spectroscopy for Rapid Determination of Multiple Components and Anti-Oxidant Activity of Pu-Erh Tea
Source: Molecules. 2018 May 2;23(5):1058. doi: 10.3390/molecules23051058 (PMC6102534; doi:10.3390/molecules23051058)
Supplement: Supplementary file 1 [file molecules-23-01058-s001.zip]

Archive with 1 entries (1 files):
- molecules-285028-SI.pdf
